# Supplementary material for: Comparative Study on A Novel Pathogen of European Seabass. Diversity of Aeromonas veronii in the Aegean Sea
Source: Microorganisms. 2019 Oct 29;7(11):504. doi: 10.3390/microorganisms7110504 (PMC6921072; doi:10.3390/microorganisms7110504)
Supplement: Supplementary file 1 [file microorganisms-07-00504-s001.zip › Table S6.xlsx]

## Sheet: Sheet1
Protein Families	OMPs	Locus tag (VCK 1)	Protein size (# aa)	Outer membrane score	Type of signal peptides	# TM a heix		# beta strands	% Similarity W/E	% Similarity W/E vs B565	% Similarity W/E vs XU 1
				PSORTb	(Signal IP)	(TOPCONS)	PDB	(PRED-TMBB2)
OmpA	porin OmpA CDS-1	CHH34 RS04205	332	10	Sec/SPI	0		8	100	99	98
OmpA	hypothetical protein CDS-8	CHH34 RS04210	345	9,92	Sec/SPI	0		8	100	99	99
OmpA	porin OmpA CDS-2	CHH34 RS04195	339	9,93	Sec/SPI	0		8	100	>99	92
OmpA	porin OmpA CDS-3	CHH34 RS09970	345	10	Sec/SPI	0		8	>99	100	100
OmpA	porin OmpA CDS-4	CHH34 RS06330	364	10	Sec/SPI	0		8	>99	96	91
General bacterial porin (GBP-4)	porin CDS-1	CHH34 RS07420	359	10	Sec/SPI	0		16	100	100	98.34
General bacterial porin (GBP-4)	porin CDS-3	CHH34 RS01740	374	10	Sec/SPI	0		14	100	75	NF
General bacterial porin (GBP-1)	porin CDS-2	CHH34 RS15860	363	10	Sec/SPI	0		14	100	99	90
OmpW	outer membrane protein W	CHH34 RS11385	198	10	Sec/SPI	0		10	100	80	78
FadL outer membrane (FadL)	long-chain fatty acid transporter	CHH34 RS11225	445	10	Sec/SPI	0		14	>99	75	80
FadL oter membrane (FadL)	transporter CDS-1	CHH34 RS02470	394	9,95	Sec/SPI	0		14	99	99	NF
Sugar porin (SP)	maltoporin LamB	CHH34 RS04820	412	10	Sec/SPI	0		16-18	53	100W/ 53E	>21
Sugar porin (SP)	carbohydrate porin	CHH34 RS00300	496	10	Sec/SPI	0		18	100	96	97
outer membrane porin (OprD)	outer membrane porin OprD family	CHH34 RS20270	480	9,52	Sec/SPI	0		18	100	81	NF
outer membrane insertion porin (OmpIP/Omp85)	bamA	CHH34 RS04745	843	10	Sec/SPI	0		16	≥98	>93	>90
outer membrane insertion porin (OmpIP/Omp85)	outer membrane protein assembly factor	CHH34 RS00800	591	9,52	Sec/SPI	0		16	>99	>99	>99
poly-beta-1,6 N-acetyl-D-glucosamine (PGA)	pgaA	CHH34 RS10170	797	9,49	Sec/SPII	0		20	>99	NF	NF
Nucleoside-specific Channel forming Outer membrane porin (Tsx)	hypothetical protein CDS-7	CHH34 RS04955	280	9,93	Sec/SPI	0		12	100	73	76
outer membrane receptor (OMR-TonB dependent receptor)	TonB-dependent copper receptor	CHH34 RS03435	655	9,93	Sec/SPII	0		20	100	98	96
outer membrane receptor (OMR-TonB dependent receptor)	TonB-dependent receptor CDS-1	CHH34 RS16660	621	10	Sec/SPI	0		20	100	97	NF
outer membrane receptor (OMR-TonB dependent receptor)	TonB-dependent receptor CDS-2	CHH34 RS00850	650	10	Sec/SPI	0		22	100	99	92
outer membrane receptor (OMR-TonB dependent receptor)	TonB-dependent receptor CDS-3	CHH34 RS17715	851	10	Sec/SPI	0		24	>99	92	NF
outer membrane receptor (OMR-TonB dependent receptor)	TonB-dependent siderophore receptor CDS-1	CHH34 RS07450	680	10	Sec/SPI	0		22	>99	>99	72
outer membrane receptor (OMR-TonB dependent receptor)	TonB-dependent siderophore receptor CDS-2	CHH34 RS15735	698	10	Sec/SPI	0		20	>99	99	90
outer membrane receptor (OMR-TonB dependent receptor)	TonB-dependent hemoglobin/transferrin/lactoferrin family receptor	CHH34 RS16045	686	10	Sec/SPI	0		22	100	58	95
outer membrane receptor (OMR-TonB dependent receptor)	ligand-gated channel protein	CHH34 RS11655	647	10	Sec/SPI	0		20	>99	97	96
outer membrane factor (OMF)	outer membrane channel protein TolC	CHH34 RS03655	439	10	Sec/SPI	0	4mt4C	2	100	>99	>99
outer membrane factor (OMF)	channel protein TolC	CHH34 RS08470	441	10	Sec/SPI	0		4	>99	>99	98
outer membrane factor (OMF)	TolC family protein	CHH34 RS07835	449	9,49	other	0		2	100	98	94
outer membrane factor (OMF)	efflux transporter outer membrane subunit	CHH34 RS00255	454	9,95	Sec/SPII	0	4mt4C	2	100	98	97
Imp/OstA	LPS-assembly protein LptD	CHH34 RS07520	814	10	Sec/SPI	0		24	>99	94	98
Two-Partner secretion (TPS)	ShlB/FhaC/HecB family hemolysin secretion/activation protein	CHH34 RS14970	475	9,98	other	0		12	100	NF	NF
TcfC	hypothetical protein CDS-9	CHH34 RS18685	770	9,99	Sec/SPI	0		22	100	88	NF
Secretin	pilus (MSHA type) biogenesis protein MshL	CHH34 RS12000	557	10	Sec/SPII	0		4	100	99.1	99.46
Secretin	pilQ	CHH34 RS15315	741	10	Sec/SPI	0		4	100	>99	>99
Salt-stressed induced outer membrane (SspA)	DUF481 domain-containing protein	CHH34 RS18430	329	10	Sec/SPI	0		14	≥94	>96	>95
	penicillin-binding protein	CHH34 RS03385	1027	9,49	other	1	3fwlA	20	>99	>99	>99
	murein transglycosylase A	CHH34 RS05305	383	8,28	Sec/SPII	0		2	>99	>99	>99
	beta-N-acetylhexosaminidase	CHH34 RS00690	887	9,93	Sec/SPI	0		2	>99	>99	>99
TIGR02099	TIGR02099 family protein	CHH34 RS16795	1288	9,49	other	3		18	99	>98	99
Two-Partner secretion (TPS) / filamentous hemagglutinin (FHA)	S-layer family protein								>99
	VCK1	CHH34 RS20405	429	9,92	other	2		2		NF	NF
	BIOO50A	CIG15 20565	2592			2		6		NF	NF
	e.g. West: NS 13	CJF23_16375	2679					8		NF	NF
	filamentous hemagglutinin N-terminal domain-containing protein								100
	VCK1	CHH34 RS20365	296	9.93	Sec/SPI	0		2		NF	NF
	e.g. total sequence: NS	CGZ72 RS22050	298			0		2		NF	NF
