# Supplementary material for: Comparative Study on A Novel Pathogen of European Seabass. Diversity of Aeromonas veronii in the Aegean Sea
Source: Microorganisms. 2019 Oct 29;7(11):504. doi: 10.3390/microorganisms7110504 (PMC6921072; doi:10.3390/microorganisms7110504)
Supplement: Supplementary file 1 [file microorganisms-07-00504-s001.zip › Table S7.xlsx]

## Sheet: Sheet1
Virulence Factors			NS	PDB	BIOO50A	NS 13	NS 22	NS 2	VCK 1	NS 6.15.2	AG 5.28.6
secretion systems	T2SS	type II secretion system protein	CGZ72_09020	CGZ76_04650	CIG15_21590	CJF23_06065	CJF24_15465	CIG16_05125	CHH34_10015	CIG14_13630	CHF44_06820
		type II secretion system protein F	CGZ72_13025	CGZ76_14065	CIG15_04220	CJF23_14735	CJF24_11050	CIG16_09135	CHH34_13600	CIG14_11110	CHF44_02105
		type II toxin-antitoxin system MqsA family antitoxin	CGZ72_20615	CGZ76_20630		CJF23_20495	CJF24_19695	CIG16_20485		CIG14_20670
		type II toxin-antitoxin system MqsA family antitoxin - preprotein translocase subunit SecB	CGZ72_20620	CGZ76_20635		CJF23_20490	CJF24_19690	CIG16_20480		CIG14_20675
		type II secretion system protein N	CGZ72_07650	CGZ76_07755	CIG15_13925	CJF23_09245	CJF24_04305	CIG16_06645	CHH34_13035	CIG14_04810	CHF44_15895
		type II secretion system protein M	CGZ72_07655	CGZ76_07750	CIG15_13930	CJF23_09240	CJF24_04310	CIG16_06640	CHH34_13040	CIG14_04805	CHF44_15900
		type II secretion system protein M- gspL	CGZ72_07660	CGZ76_07745	CIG15_13935	CJF23_09235	CJF24_04315	CIG16_06635	CHH34_13045	CIG14_04800	CHF44_15905
		type II secretion system protein K/ general secretion pathway protein gspK	CGZ72_07665	CGZ76_07740	CIG15_13940	CJF23_09230	CJF24_04320	CIG16_06630	CHH34_13050	CIG14_04795	CHF44_15910
		type II secretion system protein K - gspJ	CGZ72_07670	CGZ76_07735	CIG15_13945	CJF23_09225	CJF24_04325	CIG16_06625	CHH34_13055	CIG14_04790	CHF44_15915
		gspI	CGZ72_07675	CGZ76_07730	CIG15_13950	CJF23_09220	CJF24_04330	CIG16_06620	CHH34_13060	CIG14_04785	CHF44_15920
		gspH	CGZ72_07680	CGZ76_07725	CIG15_13955	CJF23_09215	CJF24_04335	CIG16_06615	CHH34_13065	CIG14_04780	CHF44_15925
		gspG	CGZ72_07685	CGZ76_07720	CIG15_13960	CJF23_09210	CJF24_04340	CIG16_06610	CHH34_13070	CIG14_04775	CHF44_15930
		gspF	CGZ72_07690	CGZ76_07715	CIG15_13965	CJF23_09205	CJF24_04345	CIG16_06605	CHH34_13075	CIG14_04770	CHF44_15935
		gspE	CGZ72_07695	CGZ76_07710	CIG15_13970	CJF23_09200	CJF24_04350	CIG16_06600	CHH34_13080	CIG14_04765	CHF44_15940
		gspD	CGZ72_07700	CGZ76_07705	CIG15_13975	CJF23_09195	CJF24_04355	CIG16_06595	CHH34_13085	CIG14_04760	CHF44_15945
		gspC	CGZ72_07705	CGZ76_07700	CIG15_13980	CJF23_09190	CJF24_04360	CIG16_06590	CHH34_13090	CIG14_04755	CHF44_15950
		general secretion pathway protein GspB	CGZ72_07710	CGZ76_07695	CIG15_13985	CJF23_09185	CJF24_04365	CIG16_06585	CHH34_13095	CIG14_04750	CHF44_15955
	T3SS	HrpE/YscL family type III secretion apparatus protein CDS	CGZ72_08030	CGZ76_08650	CIG15_16055	CJF23_08890	CJF24_22370	CIG16_07145	CHH34_15475	CIG14_07860	CHF44_17190
		EscJ/YscJ/HrcJ family type III secretion inner membrane ring protein CDS	CGZ72_08020	CGZ76_08660	CIG15_16045	CJF23_08880	CJF24_22380	CIG16_07155	CHH34_15465	CIG14_07850	CHF44_17180
		EscI/YscI/HrpB family type III secretion system inner rod protein CDS	CGZ72_08015	CGZ76_08665	CIG15_16040	CJF23_08875	CJF24_22385	CIG16_07160	CHH34_15460	CIG14_07845	CHF44_17175
		YopR family type III secretion effector CDS	CGZ72_08010	CGZ76_08670	CIG15_16035	CJF23_08870	CJF24_22390	CIG16_07165	CHH34_15455	CIG14_07840	CHF44_17170
		YscG family type III secretion protein CDS	CGZ72_08005	CGZ76_08675	CIG15_16030	CJF23_08865	CJF24_22395	CIG16_07170	CHH34_15450	CIG14_07835	CHF44_17165
		EscF/YscF/HrpA family type III secretion system needle major subunit CDS	CGZ72_08000	CGZ76_08680	CIG15_16025	CJF23_08860	CJF24_22400	CIG16_07175	CHH34_15445	CIG14_07830	CHF44_17160
		EscE/YscE/SsaE family type III secretion system needle protein co-chaperone CDS	CGZ72_07995	CGZ76_08685	CIG15_16020	CJF23_08855	CJF24_22405	CIG16_07180	CHH34_15440	CIG14_07825	CHF44_17155
		EscD/YscD/HrpQ family type III secretion system inner membrane ring protein CDS	CGZ72_07990	CGZ76_08690	CIG15_16015	CJF23_08850	CJF24_22410	CIG16_07185	CHH34_15435	CIG14_07820	CHF44_17150
		Type III secretion outermembrane pore forming protein (YscC,MxiD,HrcC, InvG)	CGZ72_07985	CGZ76_08695	CIG15_16010	CJF23_08845	CJF24_22415	CIG16_07190	CHH34_15430	CIG14_07815	CHF44_17145
		YscB family type III secretion system chaperone CDS	CGZ72_07980	CGZ76_08700	CIG15_16005	CJF23_08840	CJF24_22420	CIG16_07195	CHH34_15425	CIG14_07810	CHF44_17140
		type III secretion system chaperone YscW CDS	CGZ72_07965	CGZ76_08715	CIG15_15990	CJF23_08825	CJF24_22435	CIG16_07210	CHH34_15410	CIG14_07795	CHF44_17125
		CesD/SycD/LcrH family type III secretion system chaperone CDS	CGZ72_07940	CGZ76_08740	CIG15_15965	CJF23_08800	CJF24_22460	CIG16_07235	CHH34_15385	CIG14_07770	CHF44_17100
		type III secretion protein CDS	CGZ72_07930	CGZ76_08750	CIG15_15955	CJF23_08790	CJF24_22470	CIG16_07245	CHH34_15375	CIG14_07760	CHF44_17090
		type III secretion system regulator LcrR CDS	CGZ72_07925	CGZ76_08755	CIG15_15950	CJF23_08785	CJF24_22475	CIG16_07250	CHH34_15370	CIG14_07755	CHF44_17085
		Type III secretion inner membrane channel protein (LcrD,HrcV,EscV,SsaV)	CGZ72_07920	CGZ76_08760	CIG15_15945	CJF23_08780	CJF24_22480	CIG16_07255	CHH34_15365	CIG14_07750	CHF44_17080
		type III secretion protein CDS	CGZ72_07915	CGZ76_08765	CIG15_15940	CJF23_08775	CJF24_22485	CIG16_07260	CHH34_15360	CIG14_07745	CHF44_17075
		YscX family type III secretion protein CDS	CGZ72_07910	CGZ76_08770	CIG15_15935	CJF23_08770	CJF24_22490	CIG16_07265	CHH34_15355	CIG14_07740	CHF44_17070
		sycN CDS	CGZ72_07905	CGZ76_08775	CIG15_15930	CJF23_08765	CJF24_22495	CIG16_07270	CHH34_15350	CIG14_07735	CHF44_17065
		SepL/TyeA/HrpJ family type III secretion system gatekeeper CDS	CGZ72_07900	CGZ76_08780	CIG15_15925	CJF23_08760	CJF24_22500	CIG16_07275	CHH34_15345	CIG14_07730	CHF44_17060
		YopN family type III secretion system gatekeepersubunit CDS	CGZ72_07895	CGZ76_08785	CIG15_15920	CJF23_08755	CJF24_22505	CIG16_07280	CHH34_15340	CIG14_07725	CHF44_17055
		Type III secretion cytoplasmic ATP synthase (EC 3.6.3.14, YscN,SpaL,MxiB,HrcN,EscN)	CGZ72_07890	CGZ76_08790	CIG15_15915	CJF23_08750	CJF24_22510	CIG16_07285	CHH34_15335	CIG14_07720	CHF44_17050
		type III secretion protein CDS	CGZ72_07885	CGZ76_08795	CIG15_15910	CJF23_08745	CJF24_22515	CIG16_07290	CHH34_15330	CIG14_07715	CHF44_17045
		type III secretion system needle length determinant CDS	CGZ72_07880	CGZ76_08800	CIG15_15905	CJF23_08740	CJF24_22520	CIG16_07295	CHH34_15325	CIG14_07710	CHF44_17040
		type III secretion system protein CDS	CGZ72_07875	CGZ76_08805	CIG15_15900	CJF23_08735	CJF24_22525	CIG16_07300	CHH34_15320	CIG14_07705	CHF44_17035
		Type III secretion inner membrane protein (YscR,SpaR,HrcR,EscR,homologous to flagellar export components)	CGZ72_07870	CGZ76_08810	CIG15_15895	CJF23_08730	CJF24_22530	CIG16_07305	CHH34_15315	CIG14_07700	CHF44_17030
		Type III secretion inner membrane protein (YscS,homologous to flagellar export components)	CGZ72_07865	CGZ76_08815	CIG15_15890	CJF23_08725	CJF24_22535	CIG16_07310	CHH34_15310	CIG14_07695	CHF44_17025
		EscT/YscT/HrcT family type III secretion system export apparatus protein CDS	CGZ72_07860	CGZ76_08820	CIG15_15885	CJF23_08720	CJF24_22540	CIG16_07315	CHH34_15305	CIG14_07690	CHF44_17020
		EscU/YscU/HrcU family type III secretion system export apparatus switch protein CDS	CGZ72_07855	CGZ76_08825	CIG15_15880	CJF23_08715	CJF24_22545	CIG16_07320	CHH34_15300	CIG14_07685	CHF44_17015
		SepL/TyeA/HrpJ family type III secretion system gatekeeper CDS	CGZ72_15265	CGZ76_17205	CIG15_16580	CJF23_16650	CJF24_15835	CIG16_16860	CHH34_17915	CIG14_17130	CHF44_18335
		EscJ/YscJ/HrcJ family type III secretion inner membrane ring protein CDS	CGZ72_15280	CGZ76_17220	CIG15_16595	CJF23_16635	CJF24_15850	CIG16_16875	CHH34_17930	CIG14_17145	CHF44_18320
		EscI/YscI/HrpB family type III secretion system inner rod protein CDS	CGZ72_15285	CGZ76_17225	CIG15_16600	CJF23_16630	CJF24_15855	CIG16_16880	CHH34_17935	CIG14_17150	CHF44_18315
		EscG/YscG/SsaH family type III secretion system needle protein co-chaperone CDS	CGZ72_15290	CGZ76_17230	CIG15_16605	CJF23_16625	CJF24_15860	CIG16_16885	CHH34_17940	CIG14_17155	CHF44_18310
		EscF/YscF/HrpA family type III secretion system needle major subunit CDS	CGZ72_15295	CGZ76_17235	CIG15_16610	CJF23_16620	CJF24_15865	CIG16_16890	CHH34_17945	CIG14_17160	CHF44_18305
		EscE/YscE/SsaE family type III secretion system needle protein co-chaperone CDS	CGZ72_15305	CGZ76_17245	CIG15_16620	CJF23_16610	CJF24_15875	CIG16_16900	CHH34_17955	CIG14_17170	CHF44_18295
		EscD/YscD/HrpQ family type III secretion system inner membrane ring protein CDS	CGZ72_15310	CGZ76_17250	CIG15_16625	CJF23_16605	CJF24_15880	CIG16_16905	CHH34_17960	CIG14_17175	CHF44_18290
		EscC/YscC/HrcC family type III secretion system outer membrane ring protein CDS	CGZ72_15315	CGZ76_17255	CIG15_16630	CJF23_16600	CJF24_15885	CIG16_16910	CHH34_17965	CIG14_17180	CHF44_18285
		CesD/SycD/LcrH family type III secretion system chaperone CDS	CGZ72_15330	CGZ76_17270	CIG15_16645	CJF23_16585	CJF24_15900	CIG16_16925	CHH34_17980	CIG14_17195	CHF44_18270
		type III secretion protein CDS	CGZ72_15350	CGZ76_17290	CIG15_16665	CJF23_16565	CJF24_15920	CIG16_16945	CHH34_18000	CIG14_17215	CHF44_18250
		type III secretion protein CDS	CGZ72_15355	CGZ76_17295	CIG15_16670	CJF23_16560	CJF24_15925	CIG16_16950	CHH34_18005	CIG14_17220	CHF44_18245
		type III secretion protein CDS	CGZ72_15360	CGZ76_17300	CIG15_16675	CJF23_16555	CJF24_15930	CIG16_16955	CHH34_18010	CIG14_17225	CHF44_18240
		CesD/SycD/LcrH family type III secretion system chaperone CDS	CGZ72_15365	CGZ76_17305	CIG15_16680	CJF23_16550	CJF24_15935	CIG16_16960	CHH34_18015	CIG14_17230	CHF44_18235
		type III secretion protein CDS	CGZ72_15395	CGZ76_17335	CIG15_16710	CJF23_16520	CJF24_15965	CIG16_16990	CHH34_20440	CIG14_17260	CHF44_18205
		EscN/YscN/HrcN family type III secretion system ATPase CDS	CGZ72_15400	CGZ76_17340	CIG15_16715	CJF23_16515	CJF24_15970	CIG16_16995	CHH34_20435	CIG14_17265	CHF44_18200
		EscV/YscV/HrcV family type III secretion system export apparatus protein CDS	CGZ72_15405	CGZ76_17345	CIG15_16720	CJF23_16510	CJF24_1596575	CIG16_1700	CHH34_20430	CIG14_17270	CHF44_18195
		EscU/YscU/HrcU family type III secretion system export apparatus switch protein CDS	CGZ72_21175	CGZ76_21385	CIG15_02665	CJF23_21340	CJF24_20715	CIG16_21035	CHH34_20675	CIG14_21265	CHF44_04335
		EscT/YscT/HrcT family type III secretion system export apparatus protein CDS	CGZ72_21180	CGZ76_21390	CIG15_02670	CJF23_21345	CJF24_20710	CIG16_21040	CHH34_20680	CIG14_21260	CHF44_04330
		EscS/YscS/HrcS family type III secretion system export apparatus protein CDS	CGZ72_21185	CGZ76_21395	CIG15_02675	CJF23_21350	CJF24_20705	CIG16_21045	CHH34_20685	CIG14_21255	CHF44_04325
		EscR/YscR/HrcR family type III secretion system export apparatus protein CDS	CGZ72_21190	CGZ76_21400	CIG15_02680	CJF23_21355	CJF24_20700	CIG16_21050	CHH34_20690	CIG14_21250	CHF44_04320
		type III secretion protein CDS	CGZ72_21195	CGZ76_21405	CIG15_02685	CJF23_21360	CJF24_20695	CIG16_21055	CHH34_20695	CIG14_21245	CHF44_04315
	T6SS	type VI secretion protein IcmF CDS			CIG15_19305				CHH34_17260		CHF44_19355
		type VI secretion system ImpA domain-containing protein CDS			CIG15_19300				CHH34_17255		CHF44_19350
		type VI secretion system-associated protein CDS			CIG15_19295				CHH34_17250		CHF44_19345
		type VI secretion system-associated protein CDS			CIG15_19275				CHH34_17230		CHF44_19325
		type VI secretion system-associated lipoprotein CDS			CIG15_19270				CHH34_17225		CHF44_19320
		type VI secretion protein CDS			CIG15_19265				CHH34_17220		CHF44_19315
		type VI secretion protein CDS			CIG15_19260				CHH34_17215		CHF44_19310
		vasA CDS			CIG15_19255				CHH34_17210		CHF44_19305
		type VI secretion protein CDS			CIG15_19245				CHH34_17200		CHF44_19295
		type VI secretion system-associated protein CDS			CIG15_19240				CHH34_17195		CHF44_19290
exotoxins		Hcp1 family type VI secretion system effector CDS -tube protein	CGZ72_22075	CGZ76_22445		CJF23_22135	CJF24_00980	CIG16_08810	CHH34_20720	CIG14_22475	CHF44_12010
			CGZ72_10145	CGZ76_03325		CJF23_09985		CIG16_06075	CHH34_20125	CIG14_08710	CHF44_08745
			CGZ72_05570							CIG14_08525
		Hemolysin D, hlyD	CGZ72_13400	CGZ76_12425	CIG15_15205	CJF23_13525	CJF24_10655	CIG16_10395	CHH34_02440	CIG14_10410	CHF44_05925
			CGZ72_21710	CGZ76_22125	CIG15_05395	CJF23_00365	CJF24_13655	CIG16_22100	CHH34_12130	CIG14_01670	CHF44_17390
			CGZ72_04625	CGZ76_06745	CIG15_15175	CJF23_21965	CJF24_22035	CIG16_02595	CHH34_02470	CIG14_04115	CHF44_09630
			CGZ72_00060	CGZ76_02490	CIG15_04495	CJF23_06620	CJF24_04490	CIG16_00060	CHH34_04355	CIG14_01640	CHF44_10520
			CGZ72_01230	CGZ76_00510		CJF23_01690	CJF24_03560	CIG16_06025		CIG14_01440
			CGZ72_19120	CGZ76_19475		CJF23_00335	CJF24_18220	CIG16_22495		CIG14_22455
				CGZ76_00480		CJF23_19780	CJF24_13685	CIG16_02625		CIG14_19815
		Hemagglutinin	CGZ72_22220	CGZ76_10240	CIG15_10335	CJF23_10995	CJF24_13315	CIG16_09665	CHH34_10490	CIG14_12790	CHF44_13100
		Hemolysin III	CGZ72_12070	CGZ76_13030	CIG15_14745	CJF23_12665	CJF24_20270	CIG16_22185	CHH34_10400	CIG14_10085	CHF44_13635
		Aerolysin family beta-barrel pore-forming toxin	CGZ72_05070	CGZ76_16370	CIG15_10620	CJF23_06175	CJF24_03115	CIG16_05580	CHH34_19915	CIG14_03670	CHF44_13635
			CGZ72_21100	CGZ76_06300		CJF23_21630	CJF24_20870	CIG16_21270		CIG14_18305	CHF44_11975
		RTX toxin	CGZ72_19100	CGZ76_19455	CIG15_08730	CJF23_19800	CJF24_18240	CIG16_22475	CHH34_08400	CIG14_19795	CHF44_10540
Flagellar proteins		flagellar protein MotY CDS	CGZ72_01690	CGZ76_00050	CIG15_18515	CJF23_00795	CJF24_02725	CIG16_02165	CHH34_RS02020	CIG14_02100	CHF44_RS06295
		flagellar motor protein MotB CDS	CGZ72_02275	CGZ76_01100	CIG15_02975	CJF23_03075	CJF24_00540	CIG16_01865	CHH34_21460	CIG14_00255	CHF44_18090
		chemotaxis protein MotA CDS	CGZ72_02280	CGZ76_01105	CIG15_02980	CJF23_03070	CJF24_00535	CIG16_01860	CHH34_21455	CIG14_00260	CHF44_18095
		YfcE family phosphodiesterase CDS	CGZ72_00400	CGZ76_02830	CIG15_00975	CJF23_01350	CJF24_00530	CIG16_01855	CHH34_21450	CIG14_00265	CHF44_18100
		flagellar biosynthesis protein FlgN CDS	CGZ72_00405	CGZ76_02835	CIG15_00970	CJF23_01345	CJF24_07455	CIG16_00405	CHH34_00980	CIG14_01095	CHF44_00970
		flgM CDS	CGZ72_00410	CGZ76_02840	CIG15_00965	CJF23_01340	CJF24_07450	CIG16_00410	CHH34_00985	CIG14_01090	CHF44_00965
		flagella basal body P-ring formation protein FlgA CDS	CGZ72_00415	CGZ76_02845	CIG15_00960	CJF23_01335	CJF24_07445	CIG16_00415	CHH34_00990	CIG14_01085	CHF44_00960
		chemotaxis protein CheV CDS	CGZ72_00420	CGZ76_02850	CIG15_00955	CJF23_01330	CJF24_07440	CIG16_00420	CHH34_00995	CIG14_01080	CHF44_00955
		chemotaxis protein CheR CDS	CGZ72_00425	CGZ76_02855	CIG15_00950	CJF23_01325	CJF24_07435	CIG16_00425	CHH34_01000	CIG14_01075	CHF44_00950
		flgB CDS	CGZ72_00430	CGZ76_02860	CIG15_00945	CJF23_01320	CJF24_07430	CIG16_00430	CHH34_01005	CIG14_01070	CHF44_00945
		flagellar basal body rod protein FlgC CDS	CGZ72_00435	CGZ76_02865	CIG15_00940	CJF23_01315	CJF24_07425	CIG16_00435	CHH34_01010	CIG14_01065	CHF44_00940
		flagellar biosynthesis protein FlgD CDS	CGZ72_00440	CGZ76_02870	CIG15_00935	CJF23_01310	CJF24_07420	CIG16_00440	CHH34_01015	CIG14_01060	CHF44_00935
		flagellar hook protein FlgE CDS	CGZ72_00445	CGZ76_02875	CIG15_00930	CJF23_01305	CJF24_07415	CIG16_00445	CHH34_01020	CIG14_01055	CHF44_00930
		flgF CDS	CGZ72_00450	CGZ76_02880	CIG15_00925	CJF23_01300	CJF24_07410	CIG16_00450	CHH34_01025	CIG14_01050	CHF44_00925
		flgG CDS	CGZ72_00455	CGZ76_02885	CIG15_00920	CJF23_01295	CJF24_07405	CIG16_00455	CHH34_01030	CIG14_01045	CHF44_00920
		flagellar basal body L-ring protein CDS	CGZ72_00460	CGZ76_02890	CIG15_00915	CJF23_01290	CJF24_07400	CIG16_00460	CHH34_01035	CIG14_01040	CHF44_00915
		flagellar biosynthesis protein FlgI CDS	CGZ72_00465	CGZ76_02895	CIG15_00910	CJF23_01285	CJF24_07395	CIG16_00465	CHH34_01040	CIG14_01035	CHF44_00910
		flagellar assembly peptidoglycan hydrolase FlgJ CDS	CGZ72_00470	CGZ76_02900	CIG15_00905	CJF23_01280	CJF24_07390	CIG16_00470	CHH34_01045	CIG14_01030	CHF44_00905
		flagellar biosynthesis protein FlgK CDS	CGZ72_00475	CGZ76_02905	CIG15_00900	CJF23_01275	CJF24_07385	CIG16_00475	CHH34_01050	CIG14_01025	CHF44_00900
		flgL CDS	CGZ72_00480	CGZ76_02910	CIG15_00895	CJF23_01270	CJF24_07380	CIG16_00480	CHH34_01055	CIG14_01020	CHF44_00895
		mgtE CDS	CGZ72_00485	CGZ76_02915	CIG15_00890	CJF23_01265	CJF24_07375	CIG16_00485		CIG14_01015	CHF44_00890
		flagellar hook-basal body complex protein FliE CDS	CGZ72_04225	CGZ76_05460	CIG15_13255	CJF23_04380	CJF24_01735	CIG16_04270	CHH34_02985	CIG14_04375	CHF44_03170
		flagellar M-ring protein FliF CDS	CGZ72_04220	CGZ76_05465	CIG15_13260	CJF23_04385	CJF24_01730	CIG16_04265	CHH34_02980	CIG14_04370	CHF44_03175
		flagellar motor switch protein FliG CDS	CGZ72_04215	CGZ76_05470	CIG15_13265	CJF23_04390	CJF24_01725	CIG16_04260	CHH34_02975	CIG14_04365	CHF44_03180
		flagellar assembly protein FliH CDS	CGZ72_04210	CGZ76_05475	CIG15_13270	CJF23_04395	CJF24_01720	CIG16_04255	CHH34_02970	CIG14_04360	CHF44_03185
		fliI CDS	CGZ72_04205	CGZ76_05480	CIG15_13275	CJF23_04400	CJF24_01715	CIG16_04250	CHH34_02965	CIG14_04355	CHF44_03190
		fliJ CDS	CGZ72_04200	CGZ76_05485	CIG15_13280	CJF23_04405	CJF24_01710	CIG16_04245	CHH34_02960	CIG14_04350	CHF44_03195
		beta-cystathionase CDS	CGZ72_04195	CGZ76_05490	CIG15_13285	CJF23_04410	CJF24_01705	CIG16_04240	CHH34_02955	CIG14_04345	CHF44_03200
		fliL CDS	CGZ72_04190	CGZ76_05495	CIG15_13290	CJF23_04415	CJF24_01700	CIG16_04235	CHH34_02950	CIG14_04340	CHF44_03205
		flagellar motor switch protein FliM CDS	CGZ72_04185	CGZ76_05500	CIG15_13295	CJF23_04420	CJF24_01695	CIG16_04230	CHH34_02945	CIG14_04335	CHF44_03210
		fliN CDS	CGZ72_04180	CGZ76_05505	CIG15_13300	CJF23_04425	CJF24_01690	CIG16_04225	CHH34_02940	CIG14_04330	CHF44_03215
		fliO CDS	CGZ72_04175	CGZ76_05510	CIG15_13305	CJF23_04430	CJF24_01685	CIG16_04220	CHH34_02935	CIG14_04325	CHF44_03220
		fliP CDS	CGZ72_04170	CGZ76_05515	CIG15_13310	CJF23_04435	CJF24_01680	CIG16_04215	CHH34_02930	CIG14_04320	CHF44_03225
		fliQ CDS	CGZ72_04165	CGZ76_05520	CIG15_13315	CJF23_04440	CJF24_01675	CIG16_04210	CHH34_02925	CIG14_04315	CHF44_03230
		fliR CDS	CGZ72_04160	CGZ76_05525	CIG15_13320	CJF23_04445	CJF24_01670	CIG16_04205	CHH34_02920	CIG14_04310	CHF44_03235
					CIG15_13620
		flhB CDS	CGZ72_04155	CGZ76_05530	CIG15_13625	CJF23_04450	CJF24_01665	CIG16_04200	CHH34_02915	CIG14_04305	CHF44_03240
		flhA CDS	CGZ72_04150	CGZ76_05535	CIG15_13630	CJF23_04455	CJF24_01660	CIG16_04195	CHH34_02910	CIG14_04300	CHF44_03245
		flhF CDS	CGZ72_04145	CGZ76_05540	CIG15_13635	CJF23_04460	CJF24_01655	CIG16_04190	CHH34_02905	CIG14_04295	CHF44_03250
		cobyrinic acid a,c-diamide synthase CDS	CGZ72_04140	CGZ76_05545	CIG15_13640	CJF23_04465	CJF24_01650	CIG16_04185	CHH34_02900	CIG14_04290	CHF44_03255
		RNA polymerase sigma factor FliA CDS	CGZ72_04135	CGZ76_05550	CIG15_13645	CJF23_04470	CJF24_01645	CIG16_04180	CHH34_02895	CIG14_04285	CHF44_03260
		chemotaxis protein CheY CDS	CGZ72_04130	CGZ76_05555	CIG15_13650	CJF23_04475	CJF24_01640	CIG16_04175	CHH34_02890	CIG14_04280	CHF44_03265
		protein phosphatase CDS	CGZ72_04125	CGZ76_05560	CIG15_13655	CJF23_04480	CJF24_01635	CIG16_04170	CHH34_02885	CIG14_04275	CHF44_03270
		chemotaxis protein CheA CDS	CGZ72_04120	CGZ76_05565	CIG15_13660	CJF23_04485	CJF24_01630	CIG16_04165	CHH34_02880	CIG14_04270	CHF44_03275
		chemotaxis response regulator protein-glutamate methylesterase CDS	CGZ72_04115	CGZ76_05570	CIG15_13665	CJF23_04490	CJF24_01625	CIG16_04160	CHH34_02875	CIG14_04265	CHF44_03280
		motC CDS	CGZ72_04110	CGZ76_05575	CIG15_13670	CJF23_04495	CJF24_01620	CIG16_04155	CHH34_02870	CIG14_04260	CHF44_03285
		cell envelope biogenesis protein OmpA CDS	CGZ72_04105	CGZ76_05580	CIG15_13675	CJF23_04500	CJF24_01615	CIG16_04150	CHH34_02865	CIG14_04255	CHF44_03290
		ParA family protein CDS	CGZ72_04100	CGZ76_05585	CIG15_13680	CJF23_04505	CJF24_01610	CIG16_04145	CHH34_02860	CIG14_04250	CHF44_03295
		chemotaxis protein CheW CDS	CGZ72_04095	CGZ76_05590	CIG15_13685	CJF23_04510	CJF24_01605	CIG16_04140	CHH34_02855	CIG14_04245	CHF44_03300
		chemotaxis protein CheW CDS	CGZ72_04090	CGZ76_05595	CIG15_13690	CJF23_04515	CJF24_01600	CIG16_04135	CHH34_02850	CIG14_04240	CHF44_03305
		fliS CDS	CGZ72_15425	CGZ76_08215	CIG15_00375	CJF23_16935	CJF24_05555	CIG16_04835	CHH34_01435	CIG14_02945	CHF44_00375
		flagellar hook protein FliD CDS	CGZ72_21605	CGZ76_08220	CIG15_00380	CJF23_21780	CJF24_05550	CIG16_04830	CHH34_01440	CIG14_02950	CHF44_00380
		flagellin CDS	CGZ72_21610	CGZ76_08225	CIG15_00385	CJF23_21785	CJF24_05545	CIG16_04825	CHH34_01445	CIG14_02955	CHF44_00385
		flagellin CDS	CGZ72_21615	CGZ76_08230	CIG15_00390	CJF23_21790	CJF24_05540	CIG16_04820	CHH34_01450	CIG14_02960	CHF44_00390
		flagellin CDS	CGZ72_21620	CGZ76_08235	CIG15_00395	CJF23_21795	CJF24_05535	CIG16_04815	CHH34_01455	CIG14_02965	CHF44_00395
		flagellin CDS		CGZ76_08240	CIG15_00400		CJF24_05530	CIG16_04810	CHH34_01460	CIG14_02970	CHF44_00400
		flagellar motor switch protein CDS	CGZ72_17490	CGZ76_13650	CIG15_03895	CJF23_08595	CJF24_09760	CIG16_11675	CHH34_07045	CIG14_12485	CHF44_02430
		fliN CDS	CGZ72_17485	CGZ76_13655	CIG15_03900	CJF23_08600	CJF24_09765	CIG16_11670	CHH34_07040	CIG14_12490	CHF44_02425
		fliP CDS	CGZ72_17480	CGZ76_13660	CIG15_03905	CJF23_08605	CJF24_09770	CIG16_11665	CHH34_07035	CIG14_12495	CHF44_02420
		fliQ CDS	CGZ72_17475	CGZ76_13665	CIG15_03910	CJF23_08610	CJF24_09775	CIG16_11660	CHH34_07030	CIG14_12500	CHF44_02415
		fliR CDS	CGZ72_17470	CGZ76_13670	CIG15_03915	CJF23_08615	CJF24_09780	CIG16_11655	CHH34_07025	CIG14_12505	CHF44_02410
		flhB CDS	CGZ72_17465	CGZ76_13675	CIG15_03920	CJF23_08620	CJF24_09785	CIG16_11650	CHH34_07020	CIG14_12510	CHF44_02405
		flhA CDS	CGZ72_17460	CGZ76_13680	CIG15_03925	CJF23_08625	CJF24_09790	CIG16_11645	CHH34_07015	CIG14_12515	CHF44_02400
		AAA family ATPase CDS	CGZ72_17455	CGZ76_13685	CIG15_03930	CJF23_08630	CJF24_09795	CIG16_11640	CHH34_07010	CIG14_12520	CHF44_02395
		fliE CDS	CGZ72_17450	CGZ76_13690	CIG15_03935	CJF23_08635	CJF24_09800	CIG16_11635	CHH34_07005	CIG14_12525	CHF44_02390
		fliF CDS	CGZ72_17445	CGZ76_13695		CJF23_08640	CJF24_09805	CIG16_11630		CIG14_12530
		flagellar M-ring protein FliF CDS	CGZ72_17995	CGZ76_19050	CIG15_03940	CJF23_18795	CJF24_16810	CIG16_18765	CHH34_07000	CIG14_19165	CHF44_02385
		fliG CDS	CGZ72_18000	CGZ76_19055	CIG15_03945	CJF23_18800	CJF24_16815	CIG16_18770	CHH34_06995	CIG14_19170	CHF44_02380
		flagellar assembly protein FliH CDS	CGZ72_18005	CGZ76_19060	CIG15_03950	CJF23_18805	CJF24_16820	CIG16_18775	CHH34_06990	CIG14_19175	CHF44_02375
		fliI CDS	CGZ72_18010	CGZ76_19065	CIG15_03955	CJF23_18810	CJF24_16825	CIG16_18780	CHH34_06985	CIG14_19180	CHF44_02370
		flagellar protein CDS	CGZ72_18015	CGZ76_19070	CIG15_03960	CJF23_18815	CJF24_16830	CIG16_18785	CHH34_06980	CIG14_19185	CHF44_02365
		flagellar protein FlgN CDS	CGZ72_18020	CGZ76_19075	CIG15_03965	CJF23_18820	CJF24_16835	CIG16_18790	CHH34_06975	CIG14_19190	CHF44_02360
		flgM CDS	CGZ72_18025	CGZ76_19080	CIG15_03970	CJF23_18825	CJF24_16840	CIG16_18795	CHH34_06970	CIG14_19195	CHF44_02355
		flgA CDS	CGZ72_18030	CGZ76_19085	CIG15_03975	CJF23_18830	CJF24_16845	CIG16_18800	CHH34_06965	CIG14_19200	CHF44_02350
		flgB CDS	CGZ72_18035	CGZ76_19090	CIG15_03980	CJF23_18835	CJF24_16850	CIG16_18805	CHH34_06960	CIG14_19205	CHF44_02345
		flagellar basal body rod protein FlgC CDS	CGZ72_18040	CGZ76_19095	CIG15_03985	CJF23_18840	CJF24_16855	CIG16_18810	CHH34_06955	CIG14_19210	CHF44_02340
		flagellar hook capping protein CDS	CGZ72_18045	CGZ76_19100	CIG15_03990	CJF23_18845	CJF24_16860	CIG16_18815	CHH34_06950	CIG14_19215	CHF44_02335
		flgE CDS	CGZ72_18050	CGZ76_19105	CIG15_03995	CJF23_18850	CJF24_16865	CIG16_18820	CHH34_06945	CIG14_19220	CHF44_02330
		flgF CDS	CGZ72_18055	CGZ76_19110	CIG15_04000	CJF23_18855	CJF24_16870	CIG16_18825	CHH34_06940	CIG14_19225	CHF44_02325
		flgG CDS	CGZ72_18060	CGZ76_19115	CIG15_04005	CJF23_18860	CJF24_16875	CIG16_18830	CHH34_06935	CIG14_19230	CHF44_02320
		flagellar basal body L-ring protein FlgH CDS	CGZ72_18065	CGZ76_19120	CIG15_04010	CJF23_18865	CJF24_16880	CIG16_18835	CHH34_06930	CIG14_19235	CHF44_02315
		flagellar biosynthesis protein FlgI CDS	CGZ72_18070	CGZ76_19125	CIG15_04015	CJF23_18870	CJF24_16885	CIG16_18840	CHH34_06925	CIG14_19240	CHF44_02310
		peptidoglycan hydrolase CDS	CGZ72_18075	CGZ76_19130	CIG15_04020	CJF23_18875	CJF24_16890	CIG16_18845	CHH34_06920	CIG14_19245	CHF44_02305
		flagellar hook-associated protein FlgK CDS	CGZ72_18080	CGZ76_19135	CIG15_04025	CJF23_18880	CJF24_16895	CIG16_18850	CHH34_06915	CIG14_19250	CHF44_02300
		flgL CDS	CGZ72_18085	CGZ76_19140	CIG15_04030	CJF23_18885	CJF24_16900	CIG16_18855	CHH34_06910	CIG14_19255	CHF44_02295
		Lateral flagellin CDS	CGZ72_18105	CGZ76_19160	CIG15_04050	CJF23_18905	CJF24_16920	CIG16_18875	CHH34_06890	CIG14_19275	CHF44_02275
		LafB CDS	CGZ72_18110	CGZ76_19165	CIG15_04055	CJF23_18910	CJF24_16925	CIG16_18880	CHH34_06885	CIG14_19280	CHF44_02270
		fliS CDS	CGZ72_18115	CGZ76_19170	CIG15_04060	CJF23_18915	CJF24_16930	CIG16_18885	CHH34_06880	CIG14_19285	CHF44_02265
		LafX CDS	CGZ72_18120	CGZ76_19175	CIG15_04065	CJF23_18920	CJF24_16935	CIG16_18890	CHH34_06875	CIG14_19290	CHF44_02260
		flagellar hook-length control protein FliK CDS	CGZ72_18125	CGZ76_19180	CIG15_04070	CJF23_18925	CJF24_16940	CIG16_18895	CHH34_06870	CIG14_19295	CHF44_02255
		LafF CDS	CGZ72_18130	CGZ76_19185	CIG15_04075	CJF23_18930	CJF24_16945	CIG16_18900	CHH34_06865	CIG14_19300	CHF44_02250
		FliA/WhiG family RNA polymerase sigma factor CDS	CGZ72_18135	CGZ76_19190	CIG15_04080	CJF23_18935	CJF24_16950	CIG16_18905	CHH34_06860	CIG14_19305	CHF44_02245
		motA CDS	CGZ72_18140	CGZ76_19195	CIG15_04085	CJF23_18940	CJF24_16955	CIG16_18910	CHH34_06855	CIG14_19310	CHF44_02240
		LafU CDS	CGZ72_18145	CGZ76_19200	CIG15_04090	CJF23_18945	CJF24_16960	CIG16_18915	CHH34_06850	CIG14_19315	CHF44_02235
		motB CDS	CGZ72_05825	CGZ76_09155	CIG15_07125	CJF23_10240	CJF24_12265	CIG16_06330	CHH34_14495	CIG14_08270	CHF44_08490
		flagellar motor protein PomA CDS	CGZ72_05830	CGZ76_09160	CIG15_07130	CJF23_10245	CJF24_12260	CIG16_06335	CHH34_14500	CIG14_08265	CHF44_08485
		flagellar protein MotX CDS	CGZ72_09625	CGZ76_09850	CIG15_06215	CJF23_09815	CJF24_08700	CIG16_10215	CHH34_03960	CIG14_06155	CHF44_04150
		flgT CDS	CGZ72_RS10990	CGZ76_15130	CIG15_09560	CJF23_13570	CJF24_11830	CIG16_10680	CHH34_RS05115	CIG14_14005	CHF44_RS07770
		Type IV pili twitching motility protein PilT	CGZ72_01580	CGZ76_00160	CIG15_09615	CJF23_00685	CJF24_02835	CIG16_02275	CHH34_02115	CIG14_01990	CHF44_04065
			CGZ72_09705	CGZ76_09930	CIG15_06135	CJF23_09730	CJF24_08615	CIG16_10130	CHH34_03875	CIG14_06235	CHF44_04070
			CGZ72_09710	CGZ76_09935	CIG15_06130	CJF23_09735	CJF24_08620	CIG16_10135	CHH34_03880	CIG14_06240	CHF44_06360
MSHA biogenesis proteins		MSHA biogenesis protein MshI CDS	CGZ72_04815	CGZ76_06555	CIG15_05585	CJF23_06430	CJF24_03370	CIG16_05835	CHH34_11940	CIG14_03925	CHF44_09440
		MSHA biogenesis protein MshI CDS	CGZ72_04820	CGZ76_06550	CIG15_05590	CJF23_06425	CJF24_03365	CIG16_05830	CHH34_11935	CIG14_03920	CHF44_09435
		MSHA biogenesis protein MshJ CDS	CGZ72_04825	CGZ76_06545	CIG15_05595	CJF23_06420	CJF24_03360	CIG16_05825	CHH34_11930	CIG14_03915	CHF44_09430
		MSHA biogenesis protein MshK CDS	CGZ72_04830	CGZ76_06540	CIG15_05600	CJF23_06415	CJF24_03355	CIG16_05820	CHH34_11925	CIG14_03910	CHF44_09425
		pilus (MSHA type) biogenesis protein MshL CDS	CGZ72_04835	CGZ76_06535	CIG15_05605	CJF23_06410	CJF24_03350	CIG16_05815	CHH34_11920	CIG14_03905	CHF44_09420
		AAA family ATPase CDS	CGZ72_04840	CGZ76_06530	CIG15_05610	CJF23_06405	CJF24_03345	CIG16_05810	CHH34_11915	CIG14_03900	CHF44_09415
		hypothetical protein CDS	CGZ72_04845	CGZ76_06525	CIG15_05615	CJF23_06400	CJF24_03340	CIG16_05805	CHH34_11910	CIG14_03895	CHF44_09410
		MSHA biogenesis protein MshE CDS	CGZ72_04850	CGZ76_06520	CIG15_05620	CJF23_06395	CJF24_03335	CIG16_05800	CHH34_11905	CIG14_03890	CHF44_09405
		MSHA biogenesis protein MshG CDS	CGZ72_04855	CGZ76_06515	CIG15_05625	CJF23_06390	CJF24_03330	CIG16_05795	CHH34_11900	CIG14_03885	CHF44_09400
		hypothetical protein CDS	CGZ72_04860	CGZ76_06510	CIG15_05630	CJF23_06385	CJF24_03325	CIG16_05790	CHH34_11895	CIG14_03880	CHF44_09395
		MSHA biogenesis protein MshB CDS	CGZ72_04865	CGZ76_06505	CIG15_05635	CJF23_06380	CJF24_03320	CIG16_05785	CHH34_11890	CIG14_03875	CHF44_09390
		MSHA biogenesis protein MshA CDS	CGZ72_04870	CGZ76_06500	CIG15_05640	CJF23_06375	CJF24_03315	CIG16_05780	CHH34_11885	CIG14_03870	CHF44_09385
		MSHA biogenesis protein MshC CDS	CGZ72_04875	CGZ76_06495	CIG15_05645	CJF23_06370	CJF24_03310	CIG16_05775	CHH34_11880	CIG14_03865	CHF44_09380
		MSHA biogenesis protein MshD CDS	CGZ72_04880	CGZ76_06490	CIG15_05650	CJF23_06365	CJF24_03305	CIG16_05770	CHH34_11875	CIG14_03860	CHF44_09375
		MSHA biogenesis protein MshO CDS	CGZ72_04885	CGZ76_06485	CIG15_05655	CJF23_06360	CJF24_03300	CIG16_05765	CHH34_11870	CIG14_03855	CHF44_09370
		MSHA biogenesis protein MshP CDS	CGZ72_04890	CGZ76_06480	CIG15_05660	CJF23_06355	CJF24_03295	CIG16_05760	CHH34_11865	CIG14_03850	CHF44_09365
		MSHA biogenesis protein MshQ CDS	CGZ72_04895	CGZ76_06475	CIG15_05665	CJF23_06350	CJF24_03290	CIG16_05755	CHH34_11860	CIG14_03845	CHF44_09360
Iron Acquisition		Transcriptional repressor, FUR	CGZ72_00125	CGZ76_02555	CIG15_01250	CJF23_01625	CJF24_04555	CIG16_00125	CHH34_00700	CIG14_01375	CHF44_01250
		Uroporphyrinogen decarboxylase	CGZ72_12275	CGZ76_13235	CIG15_14545	CJF23_12870	CJF24_12980	CIG16_22390	CHH34_10200	CIG14_09880	CHF44_13435
		Uroporphyrinogen III synthase	CGZ72_13855	CGZ76_13350	CIG15_03595	CJF23_08295	CJF24_09460	CIG16_11975	CHH34_07345	CIG14_12185	CHF44_02730
		TonB-dependent siderophore receptor	CGZ72_15085	CGZ76_15790	CIG15_16420	CJF23_08240	CJF24_16010	CIG16_16640	CHH34_15640	CIG14_13030	CHF44_16245
			CGZ72_13910	CGZ76_20860	CIG15_03540	CJF23_14215	CJF24_20300	CIG16_20625	CHH34_07400	CIG14_20915	CHF44_02785
		Biopolymer transporter ExbB	CGZ72_14955	CGZ76_05910	CIG15_17105	CJF23_04960	CJF24_02435	CIG16_03815	CHH34_17595	CIG14_02525	CHF44_12395
			CGZ72_06855	CGZ76_15660	CIG15_20290	CJF23_04965	CJF24_02440	CIG16_03820	CHH34_19280	CIG14_02530	CHF44_20875
			CGZ72_06850	CGZ76_05915	CIG15_17100	CJF23_14345	CJF24_16140	CIG16_16770	CHH34_17590	CIG14_12900	CHF44_12390
		Biopolymer transporter ExbD	CGZ72_14950	CGZ76_05920	CIG15_17095	CJF23_04955	CJF24_02430	CIG16_03810	CHH34_17585	CIG14_02520	CHF44_12385
			CGZ72_06845	CGZ76_15655	CIG15_20295	CJF23_14350	CJF24_16145	CIG16_16775	CHH34_19285	CIG14_12895	CHF44_20880
		Iron-siderophore ABC transporter ATP-binding protein	CGZ72_01220	CGZ76_00520	CIG15_15165	CJF23_00325	CJF24_13695	CIG16_02635	CHH34_02480	CIG14_01630	CHF44_17380
		NADPH-dependent ferric siderophore reductase	CGZ72_01205	CGZ76_00535	CIG15_15150	CJF23_00310	CJF24_13710	CIG16_02650	CHH34_02495	CIG14_01615	CHF44_17365
